# Supplementary material for: Retrospect on the Ground Deformation Process and Potential Triggering Mechanism of the Traditional Steel Production Base in Laiwu with ALOS PALSAR and Sentinel-1 SAR Sensors
Source: Sensors (Basel). 2024 Jul 26;24(15):4872. doi: 10.3390/s24154872 (PMC11315039; doi:10.3390/s24154872)
Supplement: Supplementary file 1 [file sensors-24-04872-s001.zip]

Archive with 1 entries (1 files):
- sensors-3062919-supplementary.pdf
